# Supplementary material for: Effects of Soft Ground on Paw Center of Pressure Metrics in Dogs During Walk and Trot
Source: Animals (Basel). 2026 Jan 27;16(3):397. doi: 10.3390/ani16030397 (PMC12896901; doi:10.3390/ani16030397)
Supplement: Supplementary file 1 [file animals-16-00397-s001.zip]

Archive with 1 entries (1 files):
- animals-4089869-supplementary.pdf
